# Supplementary material for: Advancing risk factor identification for pediatric lobar pneumonia: the promise of machine learning technologies
Source: Front Pediatr. 2025 Mar 7;13:1490500. doi: 10.3389/fped.2025.1490500 (PMC11925904; doi:10.3389/fped.2025.1490500)
Supplement: Supplementary file 1 [file Table1.xls]

## Sheet: Descr
Supplementary Table S1 Baseline characteristics of the training and validation sets
	[ALL] N=278	Validation, N=111	Training, N=167	p value
grouped	0.23 (0.42)	0.26 (0.44)	0.22 (0.41)	0.387
SEX:				1.000
1	135 (48.56%)	54 (48.65%)	81 (48.50%)
2	143 (51.44%)	57 (51.35%)	86 (51.50%)
the.length.of.illness.before.admission	5.00 [4.00;7.00]	5.00 [4.00;8.00]	5.00 [4.00;7.00]	0.420
AGE	2.00 [1.00;4.00]	2.00 [1.00;4.00]	3.00 [1.00;4.00]	0.102
HEIGHT	95.00 [80.00;110.00]	92.00 [78.00;106.00]	99.00 [82.00;110.00]	0.084
WEIGHT	14.75 [11.30;19.38]	13.50 [11.00;18.25]	15.30 [12.00;19.90]	0.100
Full.Term:				0.716
0	17 (6.12%)	8 (7.21%)	9 (5.39%)
1	261 (93.88%)	103 (92.79%)	158 (94.61%)
delivery.mode:				0.761
1	187 (67.27%)	73 (65.77%)	114 (68.26%)
2	91 (32.73%)	38 (34.23%)	53 (31.74%)
Duration.of.fever.days.	3.00 [1.00;5.00]	3.00 [0.00;5.00]	3.00 [1.00;5.00]	0.317
hospital.stay.days.	7.00 [6.00;8.00]	7.00 [6.00;8.00]	7.00 [6.00;8.00]	0.857
Payments.methods:				0.107
1	220 (79.14%)	82 (73.87%)	138 (82.63%)
2	58 (20.86%)	29 (26.13%)	29 (17.37%)
WBC	8.26 [6.38;11.63]	8.22 [6.65;10.91]	8.27 [6.23;12.04]	0.894
N.	53.20 [36.55;65.38]	50.50 [35.45;62.85]	55.00 [38.20;66.70]	0.059
L.	37.25 [25.02;52.63]	39.40 [27.65;53.30]	34.90 [23.15;51.80]	0.055
CRP	6.00 [3.00;14.00]	6.00 [3.00;13.00]	6.00 [3.00;16.00]	0.918
CD64	2.24 [1.03;5.50]	2.42 [0.90;5.60]	2.04 [1.04;5.45]	0.931
PCT	0.10 [0.07;0.19]	0.11 [0.07;0.19]	0.10 [0.06;0.19]	0.467
use.GCs:				0.027
0	90 (32.37%)	27 (24.32%)	63 (37.72%)
1	188 (67.63%)	84 (75.68%)	104 (62.28%)
PA	145.50 [120.00;185.00]	145.00 [122.00;182.50]	145.50 [118.50;185.50]	0.659
ALT	12.00 [10.00;17.00]	12.00 [10.00;18.50]	12.00 [9.00;16.00]	0.463
AST	37.00 [30.00;48.00]	36.00 [31.50;48.00]	38.00 [28.00;47.00]	0.800
HGB	124.00 [118.00;130.00]	123.00 [117.50;129.00]	124.00 [118.50;131.00]	0.398
PLT	263.50 [215.00;319.75]	264.00 [213.00;330.00]	261.00 [215.00;319.00]	0.873
TP	67.66 (4.78)	67.84 (5.30)	67.54 (4.42)	0.621
ALB	42.00 [39.92;43.98]	42.30 [40.35;43.95]	41.90 [39.80;43.95]	0.288
GLB	25.30 [23.00;28.30]	25.30 [22.75;28.50]	25.30 [23.20;28.25]	0.784
